# Supplementary material for: Uncovering Tumour Heterogeneity through PKR and nc886 Analysis in Metastatic Colon Cancer Patients Treated with 5-FU-Based Chemotherapy
Source: Cancers (Basel). 2020 Feb 7;12(2):379. doi: 10.3390/cancers12020379 (PMC7072376; doi:10.3390/cancers12020379)
Supplement: Supplementary file 1 [file cancers-12-00379-s001.zip]

Archive with 11 entries (10 files):
- Supplementary Material/
- Supplementary Material/Supplementary figure 4.pdf
- __MACOSX/Supplementary Material/._Supplementary figure 4.pdf
- Supplementary Material/Supplementary figure 2.pdf
- __MACOSX/Supplementary Material/._Supplementary figure 2.pdf
- Supplementary Material/Supplementary figure 3.pdf
- __MACOSX/Supplementary Material/._Supplementary figure 3.pdf
- Supplementary Material/Supplementary Figure Legends.docx
- __MACOSX/Supplementary Material/._Supplementary Figure Legends.docx
- Supplementary Material/Exel Supplementary figure1.xlsx
- __MACOSX/Supplementary Material/._Exel Supplementary figure1.xlsx
