# Supplementary material for: Uncovering Tumour Heterogeneity through PKR and nc886 Analysis in Metastatic Colon Cancer Patients Treated with 5-FU-Based Chemotherapy
Source: Cancers (Basel). 2020 Feb 7;12(2):379. doi: 10.3390/cancers12020379 (PMC7072376; doi:10.3390/cancers12020379)
Supplement: Supplementary file 1 [file cancers-12-00379-s001.zip › Supplementary Material/Exel Supplementary figure1.xlsx]

## Sheet: juntas_A1_missing-Median.txt
ID	EDAD	Supervivenvia Gobal 18 meses 0=EXITUS 1=VIDA	Supervivenvia Gobal 3a–os 0=EXITUS 1=VIDA	RESPUESTA PRIMARIA 0=NEGATIVO;1=POSITIVO	P-PKR _C_ Mean	P-nc886 _C_ Mean	T-PKR _C_ Mean	T-nc886 _C_ Mean	S-PKR _C_ Mean	S-nc886 _C_ Mean	P53 0=WT 1=Mut	NUCLEO 0=negativo 1=positivo	NUCLEOLO 0=negativo 1=positivo	T/P-nc886 (order)	T/P-nc886 cluster	T/P-nc886 Vs Primary	Primary-18-36 (nomissing,order)	Primary-18-36 (nomissing,cluster)	S-Snc886-nomissing (order)	S-Snc886-nomissing (cluster)	S-Snc886- (cluster VS Primary-18-36)	PTS-PKR-PTSnc886 (order)	PTS-PKR-PTSnc886 (cluster)	PTS-PKR-PTSnc886 (cluster) VS Nucleolo	Cluster 1 VS Nucleolo=0	Cluster 2 VS Nucleolo=0	Cluster 1 VS Nucleolo=1	Cluster 2 VS Nucleolo=1	PTS-PKR-PTSnc886 cluster VS Nucleolo	PTS-PKR-PTSnc886 cluster VS Nucleolo VS Primary
1	62	1	1	1	0.415	0.429	0.248	0.425	0.524	0.642	0	0	1	161	2	0.993077	90	3	79	2	0.997626	20	1	1.51e-05	No	No	Yes	No	3	0.773
2	56	0	0	0	0.458	0.382	0.252	0.417	0.345	0.413				135	1	0.993077	3	1		1	0.997214
3	79	1	1	0	0.463	0.445	0.351	0.445	0.374	0.386	1	1	0	163	2	0.0182968	54	3	23	1	0.0140154	9	1	0.999999	Yes	No	No	No	1	0.155837
4	63	1	1	1	0.426	0.357	0.261	0.468	0.487	0.495	0	0	1	134	1	0.0182968	89	3	69	1	0.0140154	18	1	1.51e-05	No	No	Yes	No	3	0.773
5	58	0	0	0	0.435	0.478	0.295	0.43	0.463	0.507	1	1	0	167	2	0.0182968	23	1	67	1	0.997214	19	1	0.999999	Yes	No	No	No	1	0.155837
6	64	1	1	1	0.369	0.181	0.32	0.117	0.421	0.457	0	0	0	2	1	0.0182968	75	3	26	1	0.0140154	11	1	0.999999	Yes	No	No	No	1	0.964663
7	72	1	1	1	0.453	0.305	0.166	0.3	0.361	0.414	1		1	11	1	0.0182968	88	3	22	1	0.0140154	12	1	1.51e-05	No	No	Yes	No	3	0.773
8	85	0.5	0.5	1	0.463	0.26	0.26	0.534	0.417	0.421	1	0	1	148	1	0.0182968						15	1	1.51e-05	No	No	Yes	No	3	0.773
9	67	1	1	0	0.408	0.348	0.268	0.28	0.425	0.463	1	0	1	8	1	0.993077	45	3	27	1	0.0140154	13	1	1.51e-05	No	No	Yes	No	3	0.435949
10	75	1	1	0	0.414	0.313	0.23	0.465	0.394	0.11	0	0	1	121	1	0.993077	47	3	3	1	0.0140154	3	1	1.51e-05	No	No	Yes	No	3	0.435949
11	59	0	0	0	0.472	0.369	0.326	0.584	0.385	0.235	0	1	0	160	1	0.993077	16	1	9	1	0.997214	8	1	0.999999	Yes	No	No	No	1	0.155837
12	58	1	1	0	0.463	0.459	0.286	0.48	0.301	0.195	0	1	1	166	2	0.0182968	55	3	5	1	0.0140154	7	1	1.51e-05	No	No	Yes	No	3	0.435949
13	60	1	0	1	0.441	0.301	0.277	0.371	0.495	0.474	1	1	1	20	1	0.0182968	40	2	68	1	0.715159	17	1	1.51e-05	No	No	Yes	No	3	0.773
14	83	1	0	1	0.494	0.297	0.289	0.287	0.388	0.089	1	1	1	10	1	0.0182968	37	2	2	1	0.715159	1	1	1.51e-05	No	No	Yes	No	3	0.773
15	62	1	1	1	0.403	0.307	0.252	0.428	0.388	0.139	0	1	1	91	1	0.0182968	85	3	4	1	0.0140154	2	1	1.51e-05	No	No	Yes	No	3	0.773
16	69	0	0	0	0.638	0.595	0.287	0.441	0.411	0.2	1	1	1	177	2	0.0182968	18	1	8	1	0.997214	10	1	1.51e-05	No	No	Yes	No	3	0.435949
17	71	1	0.5	1	0.463	0.305	0.677	0.619	0.561	0.723				159	1	0.0182968
18	52	0	0	0	0.463	0.256	0.341	0.769	0.806	0.852				190	2	0.0182968	6	1	89	2	0.0148666
19	84	0	0	0	0.463	0.305	0.628	0.536	0.868	0.719				149	1	0.993077	4	1	87	2	0.0148666
20	79	1	0.5	1	0.463	0.466	0.602	0.664	0.804	0.765				184	2	0.993077
21	85	0	0	0	0.463	0.632	0.865	0.74	0.875	0.79				187	2	0.0182968	2	1	88	2	0.0148666
22	56	1	0.5	0	0.463	0.305	0.516	0.555	0.742	0.784				153	1	0.993077
23	59	1	0.5	1	0.463	0.305	0.788	0.896	0.914	1				195	2	0.993077
24	49	1	0.5	1	0.463	0.454	0.32	0.878	0.493	0.446				196	2	0.993077
25	57	0	0	0	0.349	0.175	0.658	1	0.917	0.647				197	2	0.0182968	1	1	90	2	0.0148666
26	61	0	0	1	0.463	0.406	0.745	0.701	1	0.736				193	2	0.993077	30	2	91	2	0.556675
27	66	1	0.5	1	0.463	0.553	1	0.798	0.826	0.736				186	2	0.993077
28	69	1	1	1	0.377	0.223	0.452	0.408	0.257	0.446	0	1	0	48	1	0.0182968	84	3	14	1	0.0140154	14	1	0.999999	Yes	No	No	No	1	0.964663
29	58	1	1	1	0.456	0.3	0.378	0.472	0.413	0.422	1	1	1	123	1	0.0182968	86	3	25	1	0.0140154	16	1	1.51e-05	No	No	Yes	No	3	0.773
30	81	1	0	1	0.528	0.33	0.509	0.448	0.596	0.383	0	1	0	114	1	0.0182968	39	2	71	1	0.715159	21	1	0.999999	Yes	No	No	No	1	0.964663
32	73	1	0.5	1	0.602	0.389	0.518	0.477	0.748	0.561	0			141	1	0.0182968
33	76	1	1	0	0.463	0.44	0.703	0.494	0.493	0.446	0	1	1	165	2	0.0182968	48	3	48	1	0.0140154	22	1	1.51e-05	No	No	Yes	No	3	0.435949
34	28	1	0.5	1	0.422	0.267	0.421	0.452	0.521	0.417	1			83	1	0.0182968
35	51	0	0	0	0.415	0.352	0.32	0.445	0.527	0.238		0	0	129	1	0.993077	15	1	15	1	0.997214	6	1	0.999999	Yes	No	No	No	1	0.155837
36	76	0	0	0	0.463	0.494	0.357	0.559	0.647	0.496				181	2	0.0182968	7	1	77	1	0.997214
37	67	1	0.5	1	0.515	0.284	0.317	0.473	0.398	0.285	1	0	1	122	1	0.0182968						5	1	1.51e-05	No	No	Yes	No	3	0.773
38	80	1	0.5	1	0.758	0.555	0.36	0.518	0.62	0.45	1	0	1	183	2	0.993077						23	1	1.51e-05	No	No	Yes	No	3	0.773
39	81	1	0	0	0.421	0.207	0.335	0.466	0.485	0.308	0	0	1	54	1	0.993077	35	2	19	1	0.715159	4	1	1.51e-05	No	No	Yes	No	3	0.435949
40	69	1	1	1	0.406	0.289	0.361	0.401	0.493	0.046				35	1	0.0182968	82	3	10	1	0.0140154
41	50	1	0.5	1	0.463	0.74	0.849	0.684	0.75	0.739				188	2	0.993077
42	61	0	0	0	0.463	0.305	0.32	0.445	0.445	0.607				102	1	0.993077	13	1	78	2	0.0148666
43	61	0	0	0	0.722	0.518	0.431	0.525	0.685	0.647				182	2	0.0182968	25	1	83	2	0.0148666
44	62	1	0.5	1	0.502	0.256	0.491	0.605	0.727	0.681				155	1	0.0182968
45	82	0	0	0	0.467	0.305	0.611	0.615	0.629	0.781				157	1	0.993077	20	1	86	2	0.0148666
46	79	0	0	0	0.495	0.556	0.459	0.635	0.583	0.751				185	2	0.0182968	9	1	85	2	0.0148666
47	71	1	0.5	0	0.62	0.456	0.484	0.54	0.58	0.608				180	2	0.0182968
48	74	1	0.5	0	0.463	0.305	0.806	0.74	0.582	0.592				191	2	0.0182968
51	66	1	0.5	0	0.463	0.305	0.498	0.618	0.562	0.618				158	1	0.993077
52	63	1	0.5	0	0.463	0.375	0.922	0.781	0.564	0.772				194	2	0.0182968
53	54	1	0.5	1	0.463	0.373	0.444	0.72	0.632	0.725				192	2	0.993077
54	47	1	0.5	0	0.463	0.305	0.343	0.554	0.319	0.16	1	1	1	152	1	0.993077						28	2	0.999999	No	No	No	Yes	4	0.030591
55	74	0	0	0	0.463	0.305	0.283	0.414	0.466	0.402	0	1	0	41	1	0.993077	26	1	30	1	0.997214	54	2	1.51e-05	No	Yes	No	No	2	0.998455
56	51	1	1	1	0.463	0.305	0.342	0.487	0.631	0.555	1	1	0	142	1	0.0182968	91	3	81	2	0.997626	76	2	1.51e-05	No	Yes	No	No	2	0.00698213
57	74	1	0.5	1	0.463	0.305	0.339	0.516	0.469	0.412	0	1	0	146	1	0.0182968						59	2	1.51e-05	No	Yes	No	No	2	0.00698213
58	59	1	1	0	0.463	0.305	0.378	0.475	0.304	0	0	0	1	125	1	0.993077	51	3	1	1	0.0140154	27	2	0.999999	No	No	No	Yes	4	0.030591
59	58	0	0	0	0.463	0.305	0.414	0.438	0.475	0.415	1	1	1	94	1	0.993077	5	1	31	1	0.997214	62	2	0.999999	No	No	No	Yes	4	0.030591
60	76	1	0	0	0.463	0.305	0.454	0.421	0.133	0.446	0	0	0	87	1	0.993077	33	2	12	1	0.715159	42	2	1.51e-05	No	Yes	No	No	2	0.998455
61	62	1	1	1	0.463	0.305	0.189	0.307	0.386	0.407	1	1	0	12	1	0.0182968	80	3	24	1	0.0140154	43	2	1.51e-05	No	Yes	No	No	2	0.00698213
62	72	1	0.5	1	0.463	0.305	0.372	0.428	0.542	0.343	1	1	0	88	1	0.0182968						61	2	1.51e-05	No	Yes	No	No	2	0.00698213
63	39	1	1	1	0.463	0.305	0.299	0.507	0.438	0.316	1	0	0	145	1	0.0182968	81	3	17	1	0.0140154	56	2	1.51e-05	No	Yes	No	No	2	0.00698213
64	58	1	0.5	1	0.463	0.305	0.275	0.429	0.428	0.415	1	0	0	90	1	0.0182968						53	2	1.51e-05	No	Yes	No	No	2	0.00698213
65	71	1	0.5	1	0.463	0.305	0.286	0.404	0.367	0.361	1	1	0	38	1	0.0182968						52	2	1.51e-05	No	Yes	No	No	2	0.00698213
66	60	1	0.5	1	0.463	0.305	0.236	0.35	0.555	0.534	1	0	0	18	1	0.0182968						35	2	1.51e-05	No	Yes	No	No	2	0.00698213
67	75	1	0.5	1	0.463	0.305	0.303	0.455	0.635	0.578	1	1	0	116	1	0.0182968						75	2	1.51e-05	No	Yes	No	No	2	0.00698213
68	47	0	0	0	0.463	0.305	0.228	0.403	0.515	0.394	0	1	0	37	1	0.993077	10	1	32	1	0.997214	49	2	1.51e-05	No	Yes	No	No	2	0.998455
69	46	1	1	0	0.463	0.305	0.188	0.377	0.364	0.164	1	1	0	26	1	0.993077	50	3	7	1	0.0140154	25	2	1.51e-05	No	Yes	No	No	2	0.998455
70	64	1	1	1	0.402	0.248	0.312	0.389	0.438	0.352	1	0	0	49	1	0.0182968	56	3	18	1	0.0140154	51	2	1.51e-05	No	Yes	No	No	2	0.00698213
71	45	1	1	0	0.463	0.305	0.321	0.445	0.493	0.507	1	0	1	100	1	0.993077	53	3	70	1	0.0140154	67	2	0.999999	No	No	No	Yes	4	0.030591
72	42	1	0.5	0	0.463	0.305	0.32	0.445	0.581	0.416				105	1	0.993077
73	67	1	0.5	0	0.463	0.305	0.302	0.428	0.531	0.279	1	0	0	89	1	0.993077						48	2	1.51e-05	No	Yes	No	No	2	0.998455
74	67	1	0.5	0	0.463	0.305	0.287	0.381	0.575	0.363	0	1	0	28	1	0.993077						50	2	1.51e-05	No	Yes	No	No	2	0.998455
75	46	1	0	1	0.463	0.305	0.317	0.356	0.495	0.299	0	1	1	19	1	0.0182968	42	2	20	1	0.715159	47	2	0.999999	No	No	No	Yes	4	0.995296
76	72	0.5	0.5	1	0.463	0.305	0.42	0.371	0.68	0.483	1	0	0	22	1	0.0182968						69	2	1.51e-05	No	Yes	No	No	2	0.00698213
77	65	0	0	0	0.463	0.305	0.438	0.47	0.493	0.446	1	0	1	124	1	0.993077	14	1	40	1	0.997214	63	2	0.999999	No	No	No	Yes	4	0.030591
78	69	1	1	1	0.463	0.305	0.241	0.339	0.655	0.442	1	0	0	17	1	0.0182968	60	3	76	1	0.0140154	36	2	1.51e-05	No	Yes	No	No	2	0.00698213
79	78	1	1	0	0.463	0.305	0.304	0.541	0.575	0.479	1	0	0	151	1	0.993077	52	3	74	1	0.0140154	72	2	1.51e-05	No	Yes	No	No	2	0.998455
80	77	0	0	1	0.463	0.305	0.329	0.374	0.637	0.573	1	1	1	25	1	0.0182968	29	2	82	2	0.556675	73	2	0.999999	No	No	No	Yes	4	0.995296
81	66	1	1	1	0.463	0.305	0.39	0.149	0.527	0.029	1	1	0	4	1	0.0182968	64	3	11	1	0.0140154	29	2	1.51e-05	No	Yes	No	No	2	0.00698213
82	78	1	1	1	0.463	0.305	0.319	0.367	0.344	0.156	1	1	0	21	1	0.0182968	58	3	6	1	0.0140154	26	2	1.51e-05	No	Yes	No	No	2	0.00698213
83	62	0	0	0	0.463	0.305	0.542	0.491	0.631	0.455	1	1	1	143	1	0.993077	11	1	75	1	0.997214	70	2	0.999999	No	No	No	Yes	4	0.030591
84	53	1	0	1	0.463	0.305	0.272	0.384	0.449	0.292	1	0	0	31	1	0.0182968	44	2	16	1	0.715159	45	2	1.51e-05	No	Yes	No	No	2	0.00698213
85	64	1	1	1	0.463	0.305	0.362	0.384	0.559	0.458	1	0	0	32	1	0.0182968	63	3	73	1	0.0140154	66	2	1.51e-05	No	Yes	No	No	2	0.00698213
86	50	1	1	1	0.463	0.305	0.284	0.462	0.631	0.352				119	1	0.0182968	59	3	72	1	0.0140154
87	57	1	0.5	1	0.463	0.305	0.181	0.432	0.413	0.428	1	0	0	92	1	0.0182968						44	2	1.51e-05	No	Yes	No	No	2	0.00698213
88	71	1	0.5	1	0.463	0.305	0.303	0.383	0.493	0.446	0	0	0	30	1	0.0182968						64	2	1.51e-05	No	Yes	No	No	2	0.00698213
89	58	1	1	1	0.463	0.305	0.255	0.331	0.202	0.446	0	1		16	1	0.0182968	65	3	13	1	0.0140154
90	74	1	0.5	1	0.463	0.305	0.281	0.453	0.431	0.314	1	0	0	115	1	0.0182968						55	2	1.51e-05	No	Yes	No	No	2	0.00698213
91	87	1	0.5	1	0.463	0.305	0.267	0.392	0.413	0.042	0	0	0	34	1	0.0182968						24	2	1.51e-05	No	Yes	No	No	2	0.00698213
92	60	1	0.5	1	0.463	0.305	0.283	0.4	0.437	0.318	0	0	1	36	1	0.0182968						46	2	0.999999	No	No	No	Yes	4	0.995296
93	59	1	0.5	1	0.463	0.305	0.336	0.46	0.45	0.378	0	1	0	118	1	0.0182968						58	2	1.51e-05	No	Yes	No	No	2	0.00698213
94	79	1	0.5	1	0.463	0.337	0.32	0.445	0.493	0.446				126	1	0.0182968
95	61	0.5	0.5	1	0.431	0.269	0.32	0.445	0.493	0.446				79	1	0.0182968
96	76	1	0.5	1	0.463	0.364	0.32	0.445	0.493	0.446				132	1	0.0182968
99	48	1	0.5	0	0.463	0.633	0.32	0.445	0.493	0.446				179	2	0.0182968
100	81	0.5	0.5	0	0.431	0.385	0.32	0.445	0.493	0.446				137	1	0.993077
101	74	0.5	0.5	0	0.458	0.304	0.32	0.445	0.493	0.446				98	1	0.993077
102	47	0.5	0.5	1	0.463	0.315	0.32	0.445	0.493	0.446				110	1	0.0182968
103	72	0.5	0.5	1	0.463	0.225	0.32	0.445	0.493	0.446				59	1	0.0182968
104	51	0.5	0.5	1	0.667	0.521	0.32	0.445	0.493	0.446				173	2	0.993077
105	66	0.5	0.5	1	0.561	0.17	0.32	0.445	0.493	0.446				47	1	0.0182968
106	61	0	0	0	0.463	0.305	0.32	0.445	0.493	0.446				104	1	0.993077	21	1	65	1	0.997214
107	61	1	1	1	0.463	0.248	0.32	0.445	0.493	0.446				70	1	0.0182968	62	3	63	1	0.0140154
108	77	0.5	0.5	1	0.569	0.376	0.32	0.445	0.493	0.446				136	1	0.0182968
109	48	0	0.5	1	0.463	0.24	0.32	0.445	0.493	0.446				66	1	0.0182968
110	66	0.5	0.5	1	0.653	0.273	0.32	0.445	0.493	0.446				82	1	0.0182968
111	54	0.5	0.5	1	0.644	0.213	0.32	0.445	0.493	0.446				55	1	0.0182968
112	79	0	0	0	0.48	0.397	0.32	0.445	0.493	0.446				138	1	0.993077	19	1	50	1	0.997214
113	60	1	0.5	1	0.515	0.294	0.32	0.445	0.493	0.446				95	1	0.0182968
114	65	1	0.5	1	0.463	0.313	0.32	0.445	0.493	0.446				109	1	0.0182968
116	62	1	0.5	1	0.446	0.299	0.32	0.445	0.493	0.446				96	1	0.0182968
118	73	1	1	1	0.61	0.525	0.32	0.445	0.493	0.446				174	2	0.993077	57	3	53	1	0.0140154
119	53	0.5	0.5	0	0.487	0.256	0.32	0.445	0.493	0.446				74	1	0.993077
120	55	1	1	1	0.663	0.613	0.32	0.445	0.493	0.446				178	2	0.993077	61	3	46	1	0.0140154
121	73	1	1	1	0.406	0.251	0.32	0.445	0.493	0.446				71	1	0.0182968	66	3	57	1	0.0140154
122	76	1	0.5	1	0.392	0.259	0.32	0.445	0.493	0.446				76	1	0.0182968
123	72	1	0	1	0.469	0.243	0.32	0.445	0.493	0.446				68	1	0.0182968	36	2	49	1	0.715159
124	80	1	0	1	0.461	0.221	0.32	0.445	0.493	0.446				58	1	0.0182968	43	2	47	1	0.715159
125	54	1	1	0	1	1	0.32	0.445	0.493	0.446				189	2	0.0182968	46	3	60	1	0.0140154
126	57	1	1	1	0.407	0.272	0.32	0.445	0.493	0.446				81	1	0.0182968	83	3	54	1	0.0140154
127	60	0	0	0	0.487	0.266	0.32	0.445	0.493	0.446				78	1	0.993077	17	1	52	1	0.997214
128	60	1	0.5	0	0.48	0.22	0.32	0.445	0.493	0.446				57	1	0.993077
129	59	1	1	1	0.471	0.231	0.32	0.445	0.493	0.446				62	1	0.0182968	87	3	45	1	0.0140154
130	53	0	0	1	0.463	0.323	0.32	0.445	0.493	0.446				113	1	0.0182968	28	2	61	1	0.715159
131	61	1	1	1	0.389	0.203	0.32	0.445	0.493	0.446				52	1	0.0182968	68	3	51	1	0.0140154
132	68	1	1	1	0.523	0.341	0.32	0.445	0.493	0.446				127	1	0.0182968	67	3	58	1	0.0140154
133		0.5	0.5	1	0.463	0.305	0.283	0.447	0.493	0.446				106	1	0.0182968
134		0.5	0.5	0	0.463	0.305	0.289	0.374	0.406	0.399				24	1	0.993077
135		0.5	0.5	1	0.463	0.305	0.232	0.318	0.337	0.396				14	1	0.0182968
136		0.5	0.5	0	0.463	0.305	0.27	0.449	0.493	0.446				107	1	0.993077
137		0.5	0.5	0	0.463	0.305	0.265	0.409	0.493	0.446				40	1	0.993077
138		0.5	0.5	0	0.463	0.305	0.334	0.327	0.493	0.446				15	1	0.993077
139		0.5	0.5	0	0.463	0.305	0.253	0.449	0.401	0.55				108	1	0.993077
140		0.5	0.5	0	0.463	0.305	0.175	0.54	0.328	0.474				150	1	0.993077
141		0.5	0.5	1	0.463	0.305	0.405	0.373	0.473	0.442				23	1	0.0182968
142		0.5	0.5	1	0.463	0.305	0.284	0.382	0.396	0.35				29	1	0.0182968
143		0.5	0.5	1	0.463	0.305	0.277	0.464	0.493	0.446				120	1	0.0182968
144		0.5	0.5	0	0.463	0.305	0.389	0.57	0.493	0.446				154	1	0.993077
145	60	0	0	0	0.41	0.225	0.32	0.445	0.493	0.446				60	1	0.993077	22	1	55	1	0.997214
146	60	1	0.5	0	0.436	0.229	0.32	0.445	0.493	0.446				61	1	0.993077
147	59	1	1	1	0.373	0.218	0.32	0.445	0.493	0.446				56	1	0.0182968	70	3	56	1	0.0140154
149	61	1	1	1	0.42	0.144	0.32	0.445	0.493	0.446				45	1	0.0182968	69	3	44	1	0.0140154
150	68	1	1	1	0.463	0.317	0.32	0.445	0.493	0.446				112	1	0.0182968	77	3	43	1	0.0140154
151	62	0	0	0	0.604	0.51	0.32	0.445	0.493	0.446				170	2	0.0182968	12	1	38	1	0.997214
154	60	1	1	1	0.463	0.493	0.32	0.445	0.493	0.446				168	2	0.993077	71	3	33	1	0.0140154
155	57	1	1	1	0.441	0.192	0.32	0.445	0.493	0.446				50	1	0.0182968	76	3	35	1	0.0140154
156	60	1	0.5	0	0.42	0.203	0.32	0.445	0.493	0.446				53	1	0.993077
157	76	1	0.5	1	0.474	0.252	0.32	0.445	0.493	0.446				72	1	0.0182968
158	72	1	0	1	0.588	0.316	0.32	0.445	0.493	0.446				111	1	0.0182968	38	2	34	1	0.715159
159	80	0	0	1	0.505	0.236	0.32	0.445	0.493	0.446				65	1	0.0182968	27	2	36	1	0.715159
163	53	0.5	0.5	0	0.412	0.258	0.32	0.445	0.493	0.446				75	1	0.993077
164	62	1	0.5	1	0.587	0.36	0.32	0.445	0.493	0.446				131	1	0.0182968
166	52	1	0.5	1	0.538	0.284	0.32	0.445	0.493	0.446				85	1	0.0182968
169	77	0	0	0	0.463	0.366	0.32	0.445	0.493	0.446				133	1	0.993077	8	1	42	1	0.997214
170	75	0.5	0.5	1	0.663	0.429	0.32	0.445	0.493	0.446				162	2	0.993077
171	55	1	0.5	1	0.424	0.259	0.32	0.445	0.493	0.446				77	1	0.0182968
173	84	1	1	1	0.413	0.197	0.32	0.445	0.493	0.446				51	1	0.0182968	72	3	64	1	0.0140154
174	75	1	1	1	0.597	0.286	0.32	0.445	0.493	0.446				86	1	0.0182968	73	3	59	1	0.0140154
175	61	0.5	0.5	1	0.42	0.344	0.32	0.445	0.493	0.446				128	1	0.0182968
178	72	0.5	0.5	1	0.434	0.269	0.32	0.445	0.493	0.446				80	1	0.0182968
179	63	1	0.5	1	0.463	0.253	0.32	0.445	0.493	0.446				73	1	0.0182968
180	72	1	0.5	1	0.452	0.099	0.32	0.445	0.493	0.446				43	1	0.0182968
182	57	1	1	1	0.619	0.52	0.32	0.445	0.493	0.446				172	2	0.993077	79	3	66	1	0.0140154
183	61	0.5	0.5	1	0.441	0.243	0.32	0.445	0.493	0.446				67	1	0.0182968
184	57	0.5	0.5	1	0.463	0.304	0.32	0.445	0.493	0.446				99	1	0.0182968
185	73	0.5	0.5	1	0.427	0.279	0.32	0.445	0.493	0.446				84	1	0.0182968
186	78	1	0.5	1	0.516	0.495	0.32	0.445	0.493	0.446				169	2	0.993077
187	81	0.5	0.5	1	0.39	0	0.32	0.445	0.493	0.446				42	1	0.0182968
188	61	1	0.5	1	0.496	0.234	0.32	0.445	0.493	0.446				63	1	0.0182968
189	72	1	0.5	0	0.582	0.235	0.32	0.445	0.493	0.446				64	1	0.993077
190	83	0.5	0.5	0	0.463	0.45	0.32	0.445	0.493	0.446				164	2	0.0182968
191	65	1	0.5	0	0.539	0.243	0.32	0.445	0.493	0.446				69	1	0.993077
192	78	0.5	0.5	1	0.386	0.355	0.32	0.445	0.493	0.446				130	1	0.0182968
193	57	0.5	0.5	1	0.463	0.408	0.32	0.445	0.493	0.446				139	1	0.0182968
194	74	0.5	0.5	1	0.364	0.14	0.32	0.445	0.493	0.446				44	1	0.0182968
195	64	0.5	0.5	1	0.357	0.163	0.32	0.445	0.493	0.446				46	1	0.0182968
196	59	1	1	0	0.5	0.305	0.32	0.445	0.493	0.446				101	1	0.993077	49	3	62	1	0.0140154
198	61	0	0	1	0.463	0.305	0.195	0.149	0.45	0.41		0	0	3	1	0.0182968	32	2	29	1	0.715159	32	2	1.51e-05	No	Yes	No	No	2	0.00698213
199	75	0	0	0	0.725	0.52	0.32	0.445	0.493	0.446				171	2	0.0182968	24	1	37	1	0.997214
200	49	1	0	1	0.736	0.534	0.32	0.445	0.493	0.446				175	2	0.993077	41	2	39	1	0.715159
201	59	1	0	0	0.635	0.412	0.32	0.445	0.493	0.446				140	1	0.993077	34	2	41	1	0.715159
204	55	1	0.5	1	0.463	0.305	0.373	0.496	0.51	0.489		0	0	144	1	0.0182968						68	2	1.51e-05	No	Yes	No	No	2	0.00698213
205	52	0.5	0.5	1	0.463	0.596	0.205	0.344	0.362	0.653		1	0	176	2	0.993077						41	2	1.51e-05	No	Yes	No	No	2	0.00698213
206	63	1	0.5	1	0.463	0.305	0	0.381	0.48	0.72		1	0	27	1	0.0182968						39	2	1.51e-05	No	Yes	No	No	2	0.00698213
207	65	0.5	0.5	1	0.463	0.305	0.047	0	0.452	0.27		0	0	1	1	0.0182968						31	2	1.51e-05	No	Yes	No	No	2	0.00698213
208	67	1	0.5	1	0.463	0.305	0.367	0.407	0.601	0.469				39	1	0.0182968
209	73	1	1	1	0.463	0.305	0.583	0.603	0.661	0.705				156	1	0.0182968	78	3	84	2	0.997626
210	79	0	0.5	0	0.463	0.305	0.326	0.435	0.493	0.446		0	0	93	1	0.993077						65	2	1.51e-05	No	Yes	No	No	2	0.998455
211	67	1	0.5	1	0.463	0.305	0.238	0.39	0.493	0.861		1	0	33	1	0.0182968						40	2	1.51e-05	No	Yes	No	No	2	0.00698213
212	55	1	0.5	1	0.463	0.305	0.32	0.237	0.491	0.453		0	0	7	1	0.0182968						34	2	1.51e-05	No	Yes	No	No	2	0.00698213
213	62	0	0.5	1	0.463	0.305	0.32	0.168	0.413	0.529		0	0	5	1	0.0182968						33	2	1.51e-05	No	Yes	No	No	2	0.00698213
214	75	0	0.5	1	0.463	0.305	0.207	0.308	0.665	0.612		1	0	13	1	0.0182968						38	2	1.51e-05	No	Yes	No	No	2	0.00698213
215	73	1	0.5	1	0.463	0.305	0.24	0.179	0.585	0.645		0	0	6	1	0.0182968						37	2	1.51e-05	No	Yes	No	No	2	0.00698213
216	76	0	0.5	0	0.463	0.305	0.382	0.457	0.465	0.316		1	0	117	1	0.993077						60	2	1.51e-05	No	Yes	No	No	2	0.998455
217	66	0	0	1	0.463	0.305	0.287	0.443	0.587	0.548		1	0	97	1	0.0182968	31	2	80	2	0.556675	74	2	1.51e-05	No	Yes	No	No	2	0.00698213
218	70	1	0.5	1	0.463	0.305	0.25	0.522	0.523	0.537		1	0	147	1	0.0182968						71	2	1.51e-05	No	Yes	No	No	2	0.00698213
219	68	1	1	1	0.463	0.305	0.32	0.445	0.438	0.399		0	0	103	1	0.0182968	74	3	28	1	0.0140154	57	2	1.51e-05	No	Yes	No	No	2	0.00698213
220	72	1	0.5	1	0.463	0.305	0.461	0.274	0.496	0.155		1	0	9	1	0.0182968						30	2	1.51e-05	No	Yes	No	No	2	0.00698213
